# Supplementary material for: Modulating the Inclusive and Coordinating Ability of Thiacalix[4]arene and Its Antenna Effect on Yb3+-Luminescence via Upper-Rim Substitution
Source: Molecules. 2022 Oct 11;27(20):6793. doi: 10.3390/molecules27206793 (PMC9609577; doi:10.3390/molecules27206793)
Supplement: Supplementary file 1 [file molecules-27-06793-s001.zip]

Archive with 1 entries (1 files):
- molecules-1908848-supplementary.pdf
